# Supplementary material for: Sexual dimorphism in shell size of the land snail Leptopoma perlucidum (Caenogastropoda: Cyclophoridae)
Source: PeerJ. 2022 May 27;10:e13501. doi: 10.7717/peerj.13501 (PMC9150688; doi:10.7717/peerj.13501)
Supplement: File S2 — Five measurements of shell size, namely, Shell height, shell width, aperture height, aperture width, and shell spire height; and x–y coordinates of the nine landmarks. [file peerj-10-13501-s002.csv]

ID	Sexes	Locations	Shell Height	Shell Width	Aperture Height	Aperture Width	Spire Height	X1	y1	X2	y2	X3	y3	X4	y4	X5	y5	X6	y6	X7	y7	X8	y8	X9	y9
6651	male	P. Gaya	13.198	13.05	7.162	8.11	3.452	1654	58	1130	660	1974	530	747	1173	2151	1050	2145	2228	2861	1636	1617	1412	1533	1858
6653	female	P. Gaya	14.243	13.899	7.418	8.226	3.709	1589	33	1040	705	1940	579	572	1304	2200	1144	2214	2340	2838	1768	1587	1485	1527	2034
6654	male	P. Gaya	14.52	13.869	7.674	8.345	3.551	1601	28	1053	666	1947	556	568	1224	2033	1132	2017	2400	2785	1758	1528	1485	1426	2031
7873	male	P. Tiga	12.843	12.315	6.965	7.635	3.118	1537.333	166.667	1048	739	1848	625	672	1299	1965	1127	1971	2274	2677	1690	1491	1456	1447	1924
7874	male	P. Tiga	12.548	11.906	7.082	7.26	2.919	1549	229	1069	763	1839	687	656	1328	2047	1123	2044	2272	2612	1736	1512	1464	1508	2024
7875	male	P. Tiga	12.192	11.876	6.511	7.378	3.137	1524	291	1065	852	1830	720	714	1392	2070	1221	2071	2270	2667	1742	1519	1532	1463	1958
7877	female	P. Tiga	13.632	12.954	7.261	7.599	3.403	1588	64	1072	680	1944	552	656	1260	2092	1104	2076	2288	2716	1768	1512	1436	1504	1944
8739	male	P. Tiga	13.083	12.747	7.172	7.804	3.231	1609	104	1101	698	1927	600	707	1266	2102	1086	2099	2253	2785	1689	1555	1433	1545	1937
8740	male	P. Tiga	12.664	12.163	6.716	7.524	3.349	1588	118	1090	694	1892	576	712	1212	2128	1101	2116	2188	2720	1624	1556	1393	1510	1849
8741	female	P. Tiga	14.679	13.558	7.509	8.236	3.862	1583	0	1013	684	1931	586	564	1261	2160	1177	2152	2389	2772	1769	1492	1505	1456	2009
8742	male	P. Tiga	14.875	14.173	7.853	8.346	3.807	1582	6	1021	681	1934	570	544	1292	2079	1154	2080	2436	2826	1779	1564	1491	1489	2061
8743	female	P. Tiga	13.513	13.08	7.2	7.892	3.314	1602	114	1102	708	1938	612	651	1280	2085	1133	2081	2322	2757	1740	1547	1472	1505	2000
8744	female	P. Tiga	13.947	14.144	7.694	8.584	3.452	1563	52	1035	663	1893	531	585	1158	2073	1075	2075	2326	2872	1685	1542	1423	1494	1946
8745	male	P. Tiga	12.587	12.329	6.986	7.421	2.801	1575	164	1122	669	1880	576	710	1236	2065	1076	2060	2220	2742	1662	1564	1414	1580	1924
8746	female	P. Tiga	14.364	13.749	7.756	8.628	3.601	1580	52	1044	676	1928	580	564	1216	2120	1132	2120	2392	2816	1868	1532	1480	1452	2004
8747	female	P. Tiga	14.441	13.823	7.575	8.405	3.65	1560	32	1004	664	1888	568	516	1252	2104	1144	2108	2368	2772	1732	1516	1480	1384	1964
8748	male	P. Tiga	13.034	12.119	6.654	7.091	3.308	1604	132	1104	756	1908	620	700	1264	2140	1236	2140	2240	2652	1680	1520	1476	1488	1904
8750	male	P. Tiga	11.935	11.866	6.648	7.339	2.841	1550	244	1100	752	1844	650	714	1263	2007	1107	2004	2198	2658	1654	1506	1443	1479	1866
8751	male	P. Tiga	12.552	12.281	6.64	7.803	3.173	1577	147	1079	714	1871	612	704	1173	2084	1128	2093	2209	2715	1637	1505	1425	1449	1845
8752	female	P. Tiga	13.869	13.568	7.438	8.128	3.433	1574	48	1056	660	1928	548	624	1219	2088	1100	2082	2316	2808	1703	1564	1456	1500	1948
8753	female	P. Tiga	13.771	13.222	6.926	7.813	3.513	1610	54	1080	680	1962	580	615	1235	2088	1173	2093	2302	2774	1708	1585	1454	1509	1954
8754	female	P. Tiga	13.338	13.316	7.201	8.503	3.137	1589	142	1087	708	1909	600	645	1197	1956	1149	1964	2325	2816	1722	1490	1494	1427	1947
8756	male	P. Tiga	15.21	13.97	7.95	8.326	3.926	1110.433	312.94	524.932	1029.674	1488.99	913.583	90.854	1620.223	1706.029	1478.895	1706.029	2786.177	2377.336	2109.823	1085.196	1862.499	1009.484	2427.81
8757	male	P. Tiga	12.369	12.561	6.767	7.558	2.998	1624	208	1150	734	1928	628	752	1248	2067	1113	2062	2228	2770	1685	1623	1437	1566	1917
8758	male	P. Tiga	11.915	11.452	6.392	7.023	2.92	1519	219	1066	735	1816	627	679	1251	2002	1118	2005	2166	2589	1646	1475	1442	1479	1890
8759	male	P. Tiga	14.48	13.858	7.595	8.308	3.61	1551.667	36	1009	705	1915	566	548	1324	2057	1165	2062	2408	2806	1802	1510	1520	1510	2054
8760	female	P. Tiga	12.586	12.383	6.549	7.497	3.215	1611	256	1113	843.333	1928.667	734.667	720	1353	2076	1232	2076	2302	2720	1766	1594	1532	1524	1988
8761	female	P. Tiga	14.145	13.857	7.596	8.367	3.452	1564	38	1040	660	1906	538	583	1266	2088	1112	2084	2352	2796	1720	1500	1484	1448	1964
8762	female	P. Tiga	13.375	13.384	7.181	8.248	3.354	1612	102	1098	676	1934	538	681	1228	2081	1107	2078	2280	2864	1677	1589	1428	1544	1932
8763	female	P. Tiga	14.184	14.138	7.792	8.72	3.354	1551	46	1013	640	1897	526	543	1221	2100	1095	2103	2367	2832	1713	1503	1452	1419	1956
8764	female	P. Tiga	15.703	14.238	7.536	8.839	4.36	1134	132	534	906	1542	804	72	1524	1572	1476	1560	2718	2412	2106	1044	1782	984	2280
8765	female	P. Tiga	14.678	14.071	7.99	8.661	3.393	1568	20	1022	636	1896	540	541	1182	2085	1105	2085	2398	2826	1748	1514	1453	1466	2043
8766	female	P. Tiga	12.784	12.768	6.964	7.851	3.176	1541	168	1047	748	1863	638	648	1260	1999	1115	2007	2282	2721	1724	1506	1467	1530	1971
8767	male	P. Tiga	12.509	12.454	6.769	7.623	3.187	1624	232	1148	780	1924	648	752	1312	2124	1156	2092	2264	2784	1684	1608	1480	1552	1928
8768	male	P. Tiga	12.571	12.455	6.384	7.704	3.113	1584	177	1101	717	1893	606	699	1230	2133	1170	2133	2211	2748	1686	1542	1461	1497	1887
8769	female	P. Tiga	14.638	14.429	7.715	8.759	3.788	1624	30	1064	660	1992	554	567	1239	2154	1149	2154	2412	2889	1734	1533	1485	1476	1980
8770	female	P. Tiga	13.592	13.75	7.655	8.326	3.314	1596.028	90.877	1084.844	678.738	1911.258	542.422	630.459	1232.52	2155.49	1067.805	2148	2312	2836	1720	1568	1460	1568	2000
8771	female	P. Tiga	14.243	14.106	7.557	8.523	3.452	1547	6	1005	624	1885	478	548	1239	2186	1100	2186	2324	2850	1684	1514	1432	1454	1916
8772	female	P. Tiga	13.929	13.759	7.004	8.13	3.492	1666	68	1146	690	1996	586	664	1228	2103	1203	2106	2352	2865	1731	1587	1473	1548	2001
8773	male	P. Tiga	12.685	12.33	6.806	7.516	3.058	1551	213	1072	760	1850	641	692	1248	1992	1156	1988	2283	2690	1710	1490	1473	1490	1941
8774	male	P. Tiga	12.764	12.285	7.694	6.944	3.058	1617	166	1133	708	1907	624	741	1262	2055	1127	2048	2252	2714	1646	1527	1419	1464	1866
8775	female	P. Tiga	14.125	13.101	7.203	8.03	3.748	1630	66	1090	720	1968	602	640	1300	2148	1200	2148	2368	2804	1776	1576	1516	1492	2012
8776	female	P. Tiga	11.817	12.014	6.451	7.26	2.821	1553	212	1105	712	1841	622	705	1197	1998	1083	2004	2146	2646	1606	1504	1376	1494	1844
8777	male	P. Tiga	12.488	12.384	6.925	7.734	2.801	1586	248	1120	758	1870	660	721	1286	2086	1157	2082	2292	2736	1686	1536	1458	1488	1920
8778	male	P. Tiga	13.869	13.941	7.297	8.211	3.177	1522	86	1016	676	1864	552	573	1221	2034	1119	2034	2349	2781	1698	1482	1458	1458	1941
8779	male	P. Tiga	14.401	13.788	7.458	8.266	3.531	1590	26	1050	660	1940	550	614	1245	2123	1140	2116	2372	2844	1731	1557	1467	1524	2013
8780	female	P. Tiga	14.678	14.382	8.069	8.72	3.492	1593.333	21.333	1054	664	1940	556	584	1256	2148	1112	2148	2424	2889	1749	1527	1458	1503	2055
8781	female	P. Tiga	14.875	14.226	7.674	8.404	4.143	1020	312	498	1068	1434	840	108	1716	1662	1440	1662	2736	2436	2028	1134	1842	1128	2442
8782	female	P. Tiga	13.612	14.075	7.557	8.404	3.078	1530	105	1032	693	1854	567	582	1239	2094	1105	2094	2343	2850	1695	1524	1440	1494	1968
8783	male	P. Tiga	12.271	11.804	6.727	7.359	2.86	1554	172	1084	702	1850	610	716	1224	2021	1083	2025	2168	2641	1626	1511	1384	1465	1866
8784	male	P. Tiga	12.961	12.681	7.083	7.893	3.058	1580	147	1067	702	1880	594	662	1215	2063	1119	2062	2262	2734	1664	1514	1432	1468	1898
8786	male	P. Tiga	13.376	13.326	7.082	8.049	3.373	1634	94	1128	704	1982	590	708	1274	2148	1128	2142	2288	2852	1705.667	1612	1466	1534	1936
8787	female	P. Tiga	14.125	13.725	7.516	8.346	3.551	1572	48	1023	687	1929	570	552	1226	2142	1136	2136	2352	2811	1761	1581	1497	1491	2034
8788	female	P. Tiga	13.079	12.655	7.497	7.696	2.92	1614	126	1126	670	1918	564	728	1209	2123	1047	2117	2268	2771	1630	1597	1368	1543	1892
8789	female	P. Tiga	12.35	12.433	6.826	7.517	2.94	1622	168	1132	688	1920	602	721	1206	2152	1065	2148	2174	2738	1636	1611	1386	1569	1893
8790	female	P. Tiga	12.626	12.133	6.984	7.221	2.802	1680	200	1198	744	1982	658	788	1347	2153	1131	2160	2262	2760	1742	1674	1438	1674	2038
8791	male	P. Tiga	13.297	12.823	7.26	7.714	3.354	1551	123	1041	717	1881	609	603	1293	2097	1119	2088	2292	2751	1722	1545	1470	1497	1962
8792	female	P. Tiga	13.711	13.522	7.576	8.089	3.196	1587	50	1071	634	1927	528	607	1218	2089	1071	2092	2308	2808	1700	1576	1408	1520	1972
8793	female	P. Tiga	15.428	14.37	7.794	8.682	4.143	1134	342	576	1068	1536	954	60	1740	1692	1602	1656	2910	2436	2172	1086	1956	1026	2532
8794	female	P. Tiga	12.626	12.226	6.55	7.576	3.196	1599	120	1140	687	1905	570	744	1152	2049	1110	2049	2184	2733	1617	1545	1404	1479	1824
8797	male	P. Tiga	12.567	11.601	6.708	7.161	3.137	1600	172	1140	744	1912	640	788	1272	2064	1132	2052	2236	2680	1696	1548	1436	1520	1920
8798	female	P. Tiga	14.342	13.031	7.675	7.93	3.65	1590.348	75.731	1071.592	730.803	1931.137	639.926	632.353	1306.357	2090.172	1166.255	2086.385	2427.174	2763	1785	1521	1530	1479	2055
8799	male	P. Tiga	12.782	12.251	6.56	7.682	3.447	1608	144	1116	747	1911	639	732	1302	2144	1160	2144	2220	2760	1680	1544	1476	1500	1892
8800	male	P. Tiga	12.172	11.945	6.293	7.064	3.137	1608	202	1144	758	1896	676	753	1282	2040	1165	2040	2190	2688	1650	1566	1458	1524	1854
8801	male	P. Tiga	11.965	11.653	6.498	7.098	2.852	1568	212	1108	712	1840	628	728	1216	1996	1120	1984	2168	2600	1716	1480	1400	1456	1824
8802	male	P. Tiga	14.172	13.632	7.68	8.274	3.444	1576	48	1040	684	1920	560	604	1332	2112	1092	2100	2348	2796	1800	1548	1440	1552	2020
8805	male	P. Gaya	12.527	12.04	6.688	6.924	3.334	1727	232	1225	802	2041	692	808	1332	2154	1194	2151	2280	2784	1731	1674	1542	1614	1935
8806	female	P. Gaya	13.732	13.899	7.319	8.463	3.473	1576	94	1048	696	1922	578	584	1244	2128	1140	2124	2344	2860	1700	1556	1460	1476	1936
8807	male	P. Gaya	12.251	12.383	6.728	7.595	2.979	1588	248	1132	768	1904	676	736	1288	2108	1152	2104	2248	2728	1692	1544	1480	1472	1896
8808	female	P. Gaya	13.888	13.298	7.437	7.694	3.63	1600	68	1064	716	1960	600	626	1290	2147	1122	2140	2340	2766	1734	1546	1496	1550	1974
8809	male	P. Gaya	12.666	12.561	6.966	7.655	3.058	1557	140	1045	680	1847	596	627	1236	2046	1083	2046	2218	2674	1662	1467	1416	1443	1912
8813	male	P. Gaya	13.476	12.987	7.004	7.891	3.61	1558	105	1057	750	1915	654	644	1280	2046	1156	2046	2307	2724	1734	1503	1512	1440	1965
8816	male	P. Gaya	13.652	13.784	7.596	8.503	3.314	1626	86	1090	684	1944	576	637	1215	2128	1083	2124	2328	2872	1716	1556	1452	1500	1952
8817	male	P. Gaya	13.601	13.649	7.116	8.082	3.45	1614	114	1095	711	1962	624	672	1302	2252	1159	2249	2308	2876	1777	1634	1525	1556	2014
9444	male	P. Gaya	13.593	13.536	7.674	8.366	3.038	1603	124	1081	686	1943	586	652	1224	2200	1101	2188	2346	2838	1716	1554	1459	1474	1957
9445	male	P. Gaya	13.061	13.089	7.043	8.128	3.275	1619	124	1091	722	1935	608	687	1272	2052	1108	2058	2248	2820	1666	1552	1444	1494	1896
9446	female	P. Gaya	14.697	14.007	8.049	8.701	3.61	1559	16	1013	674	1919	566	558	1281	2082	1104	2085	2415	2823	1764	1488	1506	1434	2031
9447	male	P. Gaya	12.633	12.383	6.693	7.902	3.287	1644	132	1156	712	1940	584	784	1232	2072	1092	2060	2196	2820	1640	1580	1436	1536	1844
9449	female	P. Gaya	14.74	14.444	7.736	8.967	3.739	1612	12	1056	660	1968	532	580	1244	2080	1144	2056	2408	2920	1764	1512	1516	1488	2008
9450	male	P. Gaya	12.959	12.296	6.747	7.716	3.304	1640	116	1144	716	1948	600	768	1256	2060	1128	2056	2228	2788	1656	1548	1448	1556	1908
9451	female	P. Gaya	14.785	14.815	8.056	9.343	3.563	1580	4	1012	632	1920	512	564	1248	2064	1100	2048	2408	2952	1716	1484	1456	1428	1976
9726	female	P. Gaya	14.005	13.982	7.76	8.628	3.506	1626	54	1101	681	1974	564	640	1276	2240	1072	2240	2300	2896	1732	1580	1484	1492	1964
9727	female	P. Gaya	15.052	14.266	7.812	8.386	3.867	1098	216	516	912	1482	780	78	1578	1608	1392	1596	2682	2400	1938	1116	1740	1056	2358
9728	female	P. Gaya	13.63	13.345	7.359	7.852	3.413	1566	98	1044	730	1916	624	579	1268	2109	1147	2106	2352	2754	1776	1542	1508	1488	2044
